# Supplementary material for: The Role of PD-1/PD-L1 and IL-7 in Lymphocyte Dynamics and Sepsis Progression: A Biomarker Study in Critically Ill Patients
Source: Int J Mol Sci. 2024 Nov 24;25(23):12612. doi: 10.3390/ijms252312612 (PMC11641135; doi:10.3390/ijms252312612)
Supplement: Supplementary file 1 [file ijms-25-12612-s001.zip]

Archive with 3 entries (2 files):
- ijms-3274149-supplementary.pdf
- Supplementary Materials/
- Supplementary Materials/Supplementary Materials.docx
